# Supplementary material for: Haplotype associated RNA expression (HARE) improves prediction of complex traits in maize
Source: PLoS Genet. 2021 Oct 4;17(10):e1009568. doi: 10.1371/journal.pgen.1009568 (PMC8516254; doi:10.1371/journal.pgen.1009568)
Supplement: S1 Table — P value (high) and P value (low) were calculated using a Monte Carlo procedure to test if the accuracy using HARE was significantly higher or lower than random HARE. Models were trained in NAM and tested in Goodman Association panel. (CSV) [file pgen.1009568.s012.csv]

Trait	Accuracy_HARE	Accuracy_random_HARE	P_high	P_low	Accuracy_over_random	Tissues
Cob diameter	0.411	0.348	0.01	1	6.243	L3Tip
Cob length	0.146	0.157	0.673	0.337	-1.081	L3Tip
Cob mass	0.302	0.266	0.129	0.881	3.657	L3Tip
Ear height	0.559	0.473	0.01	1	8.62	L3Tip
Ear mass	0.387	0.365	0.099	0.911	2.242	L3Tip
Ear row number	0.387	0.381	0.426	0.584	0.668	L3Tip
Anthesis silking interval	0.001	0.059	0.901	0.109	-5.816	L3Tip
Days to anthesis	0.729	0.675	0.01	1	5.466	L3Tip
Days to Silking	0.693	0.642	0.01	1	5.057	L3Tip
Kernel number per row	0.194	0.195	0.574	0.436	-0.084	L3Tip
Leaf length	0.535	0.454	0.02	0.99	8.062	L3Tip
Leaf width	0.365	0.378	0.693	0.317	-1.314	L3Tip
Nodes above ear	0.296	0.318	0.762	0.248	-2.223	L3Tip
Nodes below ear	0.608	0.572	0.05	0.96	3.617	L3Tip
Number of brace roots	0.4	0.399	0.446	0.564	0.133	L3Tip
Oil	0.34	0.323	0.287	0.723	1.716	L3Tip
Plant height	0.341	0.264	0.03	0.98	7.644	L3Tip
Protein	0.237	0.192	0.218	0.792	4.44	L3Tip
Southern leaf blight	0.402	0.369	0.129	0.881	3.292	L3Tip
Starch	0.357	0.31	0.089	0.921	4.626	L3Tip
Tassel length	0.233	0.199	0.238	0.772	3.46	L3Tip
Tassel primary branches	0.348	0.377	0.802	0.208	-2.88	L3Tip
Total kernel number	0.215	0.234	0.822	0.188	-1.955	L3Tip
Kernel wt	0.353	0.347	0.337	0.673	0.642	L3Tip
Leaf angle	0.291	0.287	0.465	0.545	0.396	L3Tip
Test wt	0.377	0.357	0.218	0.792	1.964	L3Tip
Cob diameter	0.413	0.353	0.01	1	5.999	L3Base
Cob length	0.136	0.155	0.752	0.257	-1.901	L3Base
Cob mass	0.289	0.274	0.317	0.693	1.536	L3Base
Ear height	0.546	0.473	0.03	0.98	7.303	L3Base
Ear mass	0.394	0.37	0.109	0.901	2.407	L3Base
Ear row number	0.399	0.385	0.277	0.733	1.398	L3Base
Anthesis silking interval	0.01	0.053	0.851	0.158	-4.321	L3Base
Days to anthesis	0.697	0.677	0.059	0.95	2.039	L3Base
Days to Silking	0.656	0.644	0.218	0.792	1.185	L3Base
Kernel number per row	0.19	0.195	0.574	0.436	-0.5	L3Base
Leaf length	0.568	0.458	0.01	1	11.026	L3Base
Leaf width	0.43	0.38	0.069	0.941	4.986	L3Base
Nodes above ear	0.328	0.317	0.416	0.594	1.084	L3Base
Nodes below ear	0.599	0.576	0.119	0.891	2.361	L3Base
Number of brace roots	0.42	0.406	0.277	0.733	1.376	L3Base
Oil	0.31	0.316	0.545	0.465	-0.629	L3Base
Plant height	0.403	0.263	0.01	1	14.083	L3Base
Protein	0.223	0.188	0.188	0.822	3.536	L3Base
Southern leaf blight	0.405	0.369	0.089	0.921	3.59	L3Base
Starch	0.321	0.307	0.356	0.653	1.413	L3Base
Tassel length	0.307	0.206	0.03	0.98	10.156	L3Base
Tassel primary branches	0.377	0.38	0.535	0.475	-0.356	L3Base
Total kernel number	0.254	0.24	0.277	0.733	1.441	L3Base
Kernel wt	0.372	0.35	0.069	0.941	2.238	L3Base
Leaf angle	0.314	0.289	0.238	0.772	2.549	L3Base
Test wt	0.368	0.364	0.475	0.535	0.423	L3Base
Cob diameter	0.422	0.349	0.01	1	7.243	LMAD
Cob length	0.111	0.163	0.95	0.059	-5.248	LMAD
Cob mass	0.31	0.27	0.168	0.842	4.004	LMAD
Ear height	0.554	0.48	0.02	0.99	7.419	LMAD
Ear mass	0.387	0.367	0.139	0.871	1.991	LMAD
Ear row number	0.423	0.378	0.069	0.941	4.564	LMAD
Anthesis silking interval	0.015	0.061	0.782	0.228	-4.594	LMAD
Days to anthesis	0.737	0.677	0.01	1	6.014	LMAD
Days to Silking	0.703	0.646	0.01	1	5.695	LMAD
Kernel number per row	0.167	0.196	0.812	0.198	-2.887	LMAD
Leaf length	0.534	0.453	0.01	1	8.148	LMAD
Leaf width	0.42	0.383	0.119	0.891	3.713	LMAD
Nodes above ear	0.36	0.311	0.05	0.96	4.885	LMAD
Nodes below ear	0.62	0.574	0.02	0.99	4.545	LMAD
Number of brace roots	0.435	0.405	0.158	0.851	2.975	LMAD
Oil	0.263	0.318	0.97	0.04	-5.445	LMAD
Plant height	0.329	0.277	0.089	0.921	5.263	LMAD
Protein	0.131	0.197	0.921	0.089	-6.605	LMAD
Southern leaf blight	0.388	0.369	0.248	0.762	1.954	LMAD
Starch	0.262	0.31	0.95	0.059	-4.841	LMAD
Tassel length	0.291	0.205	0.05	0.96	8.622	LMAD
Tassel primary branches	0.353	0.383	0.772	0.238	-3	LMAD
Total kernel number	0.21	0.238	0.792	0.218	-2.857	LMAD
Kernel wt	0.361	0.349	0.257	0.752	1.24	LMAD
Leaf angle	0.334	0.286	0.04	0.97	4.785	LMAD
Test wt	0.354	0.358	0.574	0.436	-0.428	LMAD
Cob diameter	0.357	0.355	0.475	0.535	0.181	LMAN
Cob length	0.133	0.167	0.832	0.178	-3.362	LMAN
Cob mass	0.18	0.276	1	0.01	-9.632	LMAN
Ear height	0.569	0.476	0.02	0.99	9.353	LMAN
Ear mass	0.338	0.37	0.901	0.109	-3.245	LMAN
Ear row number	0.355	0.379	0.782	0.228	-2.383	LMAN
Anthesis silking interval	0.075	0.051	0.327	0.683	2.412	LMAN
Days to anthesis	0.759	0.678	0.01	1	8.061	LMAN
Days to Silking	0.72	0.647	0.01	1	7.319	LMAN
Kernel number per row	0.18	0.197	0.663	0.347	-1.66	LMAN
Leaf length	0.552	0.454	0.01	1	9.792	LMAN
Leaf width	0.397	0.385	0.366	0.644	1.18	LMAN
Nodes above ear	0.377	0.315	0.02	0.99	6.207	LMAN
Nodes below ear	0.632	0.571	0.01	1	6.081	LMAN
Number of brace roots	0.445	0.397	0.03	0.98	4.878	LMAN
Oil	0.291	0.319	0.832	0.178	-2.815	LMAN
Plant height	0.335	0.273	0.129	0.881	6.236	LMAN
Protein	0.125	0.194	0.901	0.109	-6.847	LMAN
Southern leaf blight	0.411	0.36	0.04	0.97	5.046	LMAN
Starch	0.314	0.311	0.485	0.525	0.315	LMAN
Tassel length	0.162	0.209	0.881	0.129	-4.722	LMAN
Tassel primary branches	0.379	0.378	0.505	0.505	0.094	LMAN
Total kernel number	0.214	0.241	0.782	0.228	-2.71	LMAN
Kernel wt	0.33	0.351	0.851	0.158	-2.135	LMAN
Leaf angle	0.353	0.284	0.02	0.99	6.901	LMAN
Test wt	0.326	0.364	0.911	0.099	-3.792	LMAN
Cob diameter	0.359	0.349	0.356	0.653	0.985	GShoot
Cob length	0.16	0.168	0.614	0.396	-0.764	GShoot
Cob mass	0.249	0.277	0.822	0.188	-2.848	GShoot
Ear height	0.566	0.476	0.02	0.99	8.937	GShoot
Ear mass	0.401	0.367	0.04	0.97	3.387	GShoot
Ear row number	0.402	0.381	0.257	0.752	2.161	GShoot
Anthesis silking interval	0.05	0.058	0.614	0.396	-0.829	GShoot
Days to anthesis	0.716	0.679	0.01	1	3.695	GShoot
Days to Silking	0.687	0.648	0.01	1	3.942	GShoot
Kernel number per row	0.244	0.197	0.089	0.921	4.729	GShoot
Leaf length	0.568	0.458	0.01	1	10.995	GShoot
Leaf width	0.399	0.386	0.416	0.594	1.254	GShoot
Nodes above ear	0.355	0.311	0.089	0.921	4.334	GShoot
Nodes below ear	0.623	0.573	0.01	1	5.033	GShoot
Number of brace roots	0.448	0.403	0.069	0.941	4.432	GShoot
Oil	0.36	0.31	0.059	0.95	4.961	GShoot
Plant height	0.426	0.272	0.02	0.99	15.383	GShoot
Protein	0.305	0.186	0.01	1	11.957	GShoot
Southern leaf blight	0.407	0.371	0.059	0.95	3.643	GShoot
Starch	0.339	0.309	0.168	0.842	3.024	GShoot
Tassel length	0.308	0.207	0.02	0.99	10.084	GShoot
Tassel primary branches	0.383	0.381	0.545	0.465	0.184	GShoot
Total kernel number	0.303	0.236	0.02	0.99	6.687	GShoot
Kernel wt	0.385	0.347	0.03	0.98	3.716	GShoot
Leaf angle	0.343	0.291	0.069	0.941	5.138	GShoot
Test wt	0.369	0.364	0.406	0.604	0.52	GShoot
Cob diameter	0.386	0.35	0.069	0.941	3.641	GRoot
Cob length	0.078	0.159	0.99	0.02	-8.109	GRoot
Cob mass	0.266	0.276	0.673	0.337	-1	GRoot
Ear height	0.604	0.474	0.01	1	12.951	GRoot
Ear mass	0.365	0.369	0.634	0.376	-0.369	GRoot
Ear row number	0.335	0.379	0.941	0.069	-4.348	GRoot
Anthesis silking interval	0.038	0.051	0.614	0.396	-1.347	GRoot
Days to anthesis	0.752	0.675	0.01	1	7.67	GRoot
Days to Silking	0.719	0.644	0.01	1	7.591	GRoot
Kernel number per row	0.174	0.197	0.792	0.218	-2.318	GRoot
Leaf length	0.565	0.453	0.01	1	11.19	GRoot
Leaf width	0.39	0.378	0.455	0.554	1.235	GRoot
Nodes above ear	0.356	0.313	0.089	0.921	4.331	GRoot
Nodes below ear	0.64	0.571	0.01	1	6.968	GRoot
Number of brace roots	0.428	0.4	0.178	0.832	2.714	GRoot
Oil	0.343	0.317	0.218	0.792	2.557	GRoot
Plant height	0.38	0.268	0.02	0.99	11.174	GRoot
Protein	0.267	0.181	0.04	0.97	8.611	GRoot
Southern leaf blight	0.412	0.363	0.03	0.98	4.904	GRoot
Starch	0.314	0.304	0.455	0.554	1.025	GRoot
Tassel length	0.277	0.202	0.079	0.931	7.556	GRoot
Tassel primary branches	0.371	0.378	0.545	0.465	-0.739	GRoot
Total kernel number	0.239	0.242	0.515	0.495	-0.282	GRoot
Kernel wt	0.339	0.349	0.693	0.317	-1.071	GRoot
Leaf angle	0.273	0.279	0.574	0.436	-0.57	GRoot
Test wt	0.387	0.36	0.257	0.752	2.64	GRoot
Cob diameter	0.379	0.353	0.178	0.832	2.59	Kern
Cob length	0.248	0.16	0.02	0.99	8.727	Kern
Cob mass	0.276	0.268	0.416	0.594	0.77	Kern
Ear height	0.565	0.475	0.01	1	9.019	Kern
Ear mass	0.403	0.369	0.04	0.97	3.396	Kern
Ear row number	0.404	0.383	0.228	0.782	2.168	Kern
Anthesis silking interval	0.046	0.049	0.525	0.485	-0.284	Kern
Days to anthesis	0.728	0.677	0.01	1	5.176	Kern
Days to Silking	0.687	0.645	0.02	0.99	4.2	Kern
Kernel number per row	0.245	0.197	0.079	0.931	4.849	Kern
Leaf length	0.549	0.458	0.01	1	9.084	Kern
Leaf width	0.42	0.381	0.119	0.891	3.909	Kern
Nodes above ear	0.365	0.311	0.079	0.931	5.469	Kern
Nodes below ear	0.627	0.579	0.01	1	4.877	Kern
Number of brace roots	0.442	0.402	0.04	0.97	3.968	Kern
Oil	0.352	0.316	0.119	0.891	3.553	Kern
Plant height	0.407	0.263	0.01	1	14.36	Kern
Protein	0.166	0.177	0.604	0.406	-1.064	Kern
Southern leaf blight	0.423	0.364	0.02	0.99	5.951	Kern
Starch	0.299	0.304	0.545	0.465	-0.519	Kern
Tassel length	0.278	0.204	0.03	0.98	7.417	Kern
Tassel primary branches	0.372	0.379	0.564	0.446	-0.644	Kern
Total kernel number	0.283	0.242	0.089	0.921	4.137	Kern
Kernel wt	0.384	0.35	0.05	0.96	3.344	Kern
Leaf angle	0.312	0.287	0.238	0.772	2.467	Kern
Test wt	0.405	0.365	0.099	0.911	3.985	Kern
Cob diameter	0.405	0.353	0.01	1	5.243	mean
Cob length	0.141	0.161	0.733	0.277	-2.018	mean
Cob mass	0.291	0.274	0.297	0.713	1.692	mean
Ear height	0.563	0.481	0.01	1	8.23	mean
Ear mass	0.362	0.37	0.663	0.347	-0.812	mean
Ear row number	0.354	0.384	0.871	0.139	-3.053	mean
Anthesis silking interval	0.039	0.056	0.653	0.356	-1.653	mean
Days to anthesis	0.748	0.679	0.01	1	6.858	mean
Days to Silking	0.716	0.648	0.01	1	6.797	mean
Kernel number per row	0.164	0.2	0.901	0.109	-3.517	mean
Leaf length	0.606	0.462	0.01	1	14.452	mean
Leaf width	0.412	0.388	0.287	0.723	2.321	mean
Nodes above ear	0.369	0.315	0.04	0.97	5.409	mean
Nodes below ear	0.633	0.576	0.01	1	5.638	mean
Number of brace roots	0.423	0.4	0.198	0.812	2.275	mean
Oil	0.349	0.32	0.188	0.822	2.942	mean
Plant height	0.391	0.274	0.02	0.99	11.682	mean
Protein	0.271	0.195	0.04	0.97	7.61	mean
Southern leaf blight	0.432	0.369	0.02	0.99	6.276	mean
Starch	0.293	0.309	0.703	0.307	-1.6	mean
Tassel length	0.283	0.206	0.05	0.96	7.72	mean
Tassel primary branches	0.394	0.38	0.356	0.653	1.407	mean
Total kernel number	0.201	0.243	0.96	0.05	-4.126	mean
Kernel wt	0.326	0.352	0.921	0.089	-2.579	mean
Leaf angle	0.324	0.292	0.129	0.881	3.274	mean
Test wt	0.378	0.362	0.337	0.673	1.536	mean
Cob diameter	0.406	0.351	0.03	0.98	5.506	max
Cob length	0.136	0.161	0.772	0.238	-2.519	max
Cob mass	0.306	0.276	0.218	0.792	3.065	max
Ear height	0.59	0.481	0.01	1	10.98	max
Ear mass	0.377	0.371	0.376	0.634	0.606	max
Ear row number	0.377	0.386	0.693	0.317	-0.937	max
Anthesis silking interval	0.09	0.053	0.188	0.822	3.738	max
Days to anthesis	0.755	0.679	0.01	1	7.588	max
Days to Silking	0.729	0.648	0.01	1	8.123	max
Kernel number per row	0.18	0.201	0.782	0.228	-2.056	max
Leaf length	0.614	0.463	0.01	1	15.098	max
Leaf width	0.402	0.386	0.297	0.713	1.518	max
Nodes above ear	0.392	0.312	0.01	1	7.931	max
Nodes below ear	0.634	0.576	0.01	1	5.759	max
Number of brace roots	0.393	0.403	0.683	0.327	-0.998	max
Oil	0.335	0.322	0.366	0.644	1.326	max
Plant height	0.442	0.273	0.01	1	16.985	max
Protein	0.246	0.186	0.069	0.941	5.93	max
Southern leaf blight	0.407	0.369	0.04	0.97	3.75	max
Starch	0.319	0.305	0.317	0.693	1.385	max
Tassel length	0.266	0.21	0.149	0.861	5.685	max
Tassel primary branches	0.393	0.378	0.327	0.683	1.494	max
Total kernel number	0.219	0.244	0.842	0.168	-2.455	max
Kernel wt	0.347	0.352	0.624	0.386	-0.518	max
Leaf angle	0.313	0.289	0.218	0.792	2.329	max
Test wt	0.362	0.363	0.535	0.475	-0.092	max
