# Supplementary material for: Haplotype associated RNA expression (HARE) improves prediction of complex traits in maize
Source: PLoS Genet. 2021 Oct 4;17(10):e1009568. doi: 10.1371/journal.pgen.1009568 (PMC8516254; doi:10.1371/journal.pgen.1009568)
Supplement: S2 Table — P value (high) and P value (low) were calculated using a Monte Carlo procedure to test if the accuracy using HARE was significantly higher or lower than random HARE. Models were trained in Goodman Association panel and tested in NAM. (CSV) [file pgen.1009568.s013.csv]

Trait	accuracy_HARE	accuracy_random_HARE	P_high	P_low	Accuracy_over_random	Tissues
Cob diameter	0.44	0.426	0.307	0.703	1.379	L3Tip
Cob length	0.221	0.208	0.356	0.653	1.29	L3Tip
Cob mass	0.45	0.404	0.03	0.98	4.553	L3Tip
Ear height	0.486	0.432	0.02	0.99	5.376	L3Tip
Ear mass	0.449	0.425	0.129	0.881	2.403	L3Tip
Ear row number	0.173	0.196	0.851	0.158	-2.317	L3Tip
Anthesis silking interval	0.061	0.054	0.406	0.604	0.724	L3Tip
Days to anthesis	0.751	0.742	0.257	0.752	0.943	L3Tip
Days to Silking	0.697	0.689	0.376	0.634	0.803	L3Tip
Kernel number per row	0.16	0.157	0.396	0.614	0.319	L3Tip
Leaf length	0.338	0.328	0.337	0.673	0.964	L3Tip
Leaf width	0.568	0.553	0.277	0.733	1.48	L3Tip
Nodes above ear	0.307	0.348	0.901	0.109	-4.182	L3Tip
Nodes below ear	0.619	0.591	0.089	0.921	2.826	L3Tip
Number of brace roots	0.331	0.303	0.069	0.941	2.794	L3Tip
Oil	0.234	0.217	0.317	0.693	1.695	L3Tip
Plant height	0.281	0.235	0.05	0.96	4.589	L3Tip
Protein	0.19	0.156	0.139	0.871	3.461	L3Tip
Southern leaf blight	0.458	0.443	0.327	0.683	1.442	L3Tip
Starch	0.29	0.264	0.198	0.812	2.588	L3Tip
Tassel length	0.174	0.163	0.356	0.653	1.147	L3Tip
Tassel primary branches	0.24	0.219	0.208	0.802	2.105	L3Tip
Total kernel number	0.179	0.169	0.297	0.713	0.996	L3Tip
Kernel wt	0.397	0.388	0.337	0.673	0.971	L3Tip
Leaf angle	0.359	0.332	0.158	0.851	2.729	L3Tip
Test wt	0.313	0.32	0.673	0.337	-0.723	L3Tip
Cob diameter	0.458	0.428	0.079	0.931	2.943	L3Base
Cob length	0.252	0.206	0.099	0.911	4.559	L3Base
Cob mass	0.455	0.406	0.03	0.98	4.864	L3Base
Ear height	0.462	0.433	0.149	0.861	2.886	L3Base
Ear mass	0.468	0.429	0.02	0.99	3.877	L3Base
Ear row number	0.162	0.195	0.901	0.109	-3.381	L3Base
Anthesis silking interval	0.043	0.05	0.614	0.396	-0.684	L3Base
Days to anthesis	0.751	0.742	0.317	0.693	0.921	L3Base
Days to Silking	0.694	0.689	0.426	0.584	0.492	L3Base
Kernel number per row	0.149	0.158	0.743	0.267	-0.954	L3Base
Leaf length	0.361	0.329	0.069	0.941	3.205	L3Base
Leaf width	0.564	0.554	0.356	0.653	0.949	L3Base
Nodes above ear	0.312	0.348	0.891	0.119	-3.533	L3Base
Nodes below ear	0.598	0.592	0.277	0.733	0.63	L3Base
Number of brace roots	0.324	0.305	0.178	0.832	1.917	L3Base
Oil	0.218	0.215	0.475	0.535	0.324	L3Base
Plant height	0.263	0.235	0.168	0.842	2.852	L3Base
Protein	0.209	0.155	0.04	0.97	5.378	L3Base
Southern leaf blight	0.449	0.441	0.376	0.634	0.853	L3Base
Starch	0.328	0.262	0.02	0.99	6.624	L3Base
Tassel length	0.22	0.16	0.02	0.99	5.999	L3Base
Tassel primary branches	0.258	0.224	0.139	0.871	3.42	L3Base
Total kernel number	0.163	0.17	0.673	0.337	-0.731	L3Base
Kernel wt	0.412	0.39	0.089	0.921	2.206	L3Base
Leaf angle	0.366	0.332	0.069	0.941	3.423	L3Base
Test wt	0.318	0.323	0.614	0.396	-0.455	L3Base
Cob diameter	0.463	0.427	0.05	0.96	3.639	LMAD
Cob length	0.235	0.206	0.178	0.832	2.914	LMAD
Cob mass	0.455	0.403	0.01	1	5.2	LMAD
Ear height	0.482	0.431	0.02	0.99	5.171	LMAD
Ear mass	0.442	0.427	0.267	0.743	1.542	LMAD
Ear row number	0.205	0.195	0.396	0.614	0.992	LMAD
Anthesis silking interval	0.072	0.053	0.228	0.782	1.953	LMAD
Days to anthesis	0.759	0.74	0.069	0.941	1.91	LMAD
Days to Silking	0.705	0.688	0.129	0.881	1.727	LMAD
Kernel number per row	0.133	0.159	0.901	0.109	-2.595	LMAD
Leaf length	0.346	0.328	0.257	0.752	1.756	LMAD
Leaf width	0.563	0.553	0.366	0.644	1.004	LMAD
Nodes above ear	0.343	0.347	0.564	0.446	-0.4	LMAD
Nodes below ear	0.616	0.589	0.089	0.921	2.717	LMAD
Number of brace roots	0.329	0.306	0.109	0.901	2.366	LMAD
Oil	0.217	0.223	0.515	0.495	-0.616	LMAD
Plant height	0.262	0.235	0.149	0.861	2.765	LMAD
Protein	0.18	0.159	0.277	0.733	2.103	LMAD
Southern leaf blight	0.446	0.439	0.366	0.644	0.721	LMAD
Starch	0.285	0.266	0.277	0.733	1.928	LMAD
Tassel length	0.21	0.16	0.069	0.941	5.017	LMAD
Tassel primary branches	0.244	0.224	0.228	0.782	2.016	LMAD
Total kernel number	0.168	0.17	0.574	0.436	-0.198	LMAD
Kernel wt	0.394	0.388	0.416	0.594	0.513	LMAD
Leaf angle	0.367	0.332	0.119	0.891	3.515	LMAD
Test wt	0.349	0.319	0.079	0.931	2.985	LMAD
Cob diameter	0.451	0.428	0.198	0.812	2.344	LMAN
Cob length	0.213	0.202	0.396	0.614	1.14	LMAN
Cob mass	0.443	0.405	0.059	0.95	3.763	LMAN
Ear height	0.479	0.43	0.03	0.98	4.894	LMAN
Ear mass	0.447	0.425	0.188	0.822	2.197	LMAN
Ear row number	0.183	0.196	0.703	0.307	-1.335	LMAN
Anthesis silking interval	0.053	0.051	0.426	0.584	0.21	LMAN
Days to anthesis	0.77	0.742	0.03	0.98	2.798	LMAN
Days to Silking	0.717	0.689	0.059	0.95	2.821	LMAN
Kernel number per row	0.144	0.155	0.713	0.297	-1.058	LMAN
Leaf length	0.367	0.326	0.05	0.96	4.071	LMAN
Leaf width	0.582	0.551	0.04	0.97	3.112	LMAN
Nodes above ear	0.356	0.347	0.416	0.594	0.869	LMAN
Nodes below ear	0.62	0.591	0.069	0.941	2.889	LMAN
Number of brace roots	0.337	0.301	0.04	0.97	3.638	LMAN
Oil	0.225	0.217	0.386	0.624	0.897	LMAN
Plant height	0.271	0.235	0.079	0.931	3.608	LMAN
Protein	0.197	0.159	0.129	0.881	3.766	LMAN
Southern leaf blight	0.472	0.439	0.129	0.881	3.334	LMAN
Starch	0.294	0.265	0.188	0.822	2.926	LMAN
Tassel length	0.168	0.161	0.406	0.604	0.705	LMAN
Tassel primary branches	0.242	0.219	0.208	0.802	2.307	LMAN
Total kernel number	0.18	0.167	0.267	0.743	1.257	LMAN
Kernel wt	0.395	0.385	0.307	0.703	0.996	LMAN
Leaf angle	0.363	0.33	0.139	0.871	3.252	LMAN
Test wt	0.326	0.32	0.475	0.535	0.576	LMAN
Cob diameter	0.451	0.428	0.149	0.861	2.331	GShoot
Cob length	0.258	0.207	0.03	0.98	5.126	GShoot
Cob mass	0.463	0.405	0.01	1	5.776	GShoot
Ear height	0.454	0.43	0.158	0.851	2.408	GShoot
Ear mass	0.464	0.429	0.03	0.98	3.502	GShoot
Ear row number	0.188	0.199	0.663	0.347	-1.125	GShoot
Anthesis silking interval	0.064	0.051	0.327	0.683	1.32	GShoot
Days to anthesis	0.766	0.743	0.069	0.941	2.284	GShoot
Days to Silking	0.715	0.691	0.079	0.931	2.395	GShoot
Kernel number per row	0.148	0.159	0.772	0.238	-1.085	GShoot
Leaf length	0.348	0.327	0.178	0.832	2.172	GShoot
Leaf width	0.571	0.553	0.317	0.693	1.746	GShoot
Nodes above ear	0.389	0.343	0.03	0.98	4.665	GShoot
Nodes below ear	0.604	0.59	0.228	0.782	1.411	GShoot
Number of brace roots	0.336	0.307	0.059	0.95	2.949	GShoot
Oil	0.23	0.213	0.307	0.703	1.714	GShoot
Plant height	0.257	0.232	0.198	0.812	2.413	GShoot
Protein	0.226	0.154	0.02	0.99	7.217	GShoot
Southern leaf blight	0.466	0.439	0.168	0.842	2.688	GShoot
Starch	0.311	0.263	0.079	0.931	4.809	GShoot
Tassel length	0.209	0.156	0.03	0.98	5.315	GShoot
Tassel primary branches	0.279	0.225	0.03	0.98	5.463	GShoot
Total kernel number	0.172	0.172	0.515	0.495	0.081	GShoot
Kernel wt	0.419	0.392	0.069	0.941	2.719	GShoot
Leaf angle	0.325	0.331	0.594	0.416	-0.595	GShoot
Test wt	0.314	0.321	0.624	0.386	-0.698	GShoot
Cob diameter	0.469	0.426	0.03	0.98	4.316	GRoot
Cob length	0.234	0.202	0.158	0.851	3.219	GRoot
Cob mass	0.452	0.403	0.02	0.99	4.97	GRoot
Ear height	0.454	0.433	0.198	0.812	2.158	GRoot
Ear mass	0.45	0.428	0.158	0.851	2.169	GRoot
Ear row number	0.211	0.195	0.277	0.733	1.644	GRoot
Anthesis silking interval	0.107	0.055	0.089	0.921	5.195	GRoot
Days to anthesis	0.765	0.741	0.059	0.95	2.33	GRoot
Days to Silking	0.716	0.689	0.079	0.931	2.652	GRoot
Kernel number per row	0.157	0.159	0.564	0.446	-0.156	GRoot
Leaf length	0.356	0.327	0.139	0.871	2.836	GRoot
Leaf width	0.589	0.552	0.05	0.96	3.713	GRoot
Nodes above ear	0.334	0.344	0.634	0.376	-1.014	GRoot
Nodes below ear	0.602	0.594	0.297	0.713	0.768	GRoot
Number of brace roots	0.331	0.306	0.119	0.891	2.451	GRoot
Oil	0.207	0.213	0.624	0.386	-0.62	GRoot
Plant height	0.231	0.235	0.564	0.446	-0.462	GRoot
Protein	0.174	0.153	0.218	0.792	2.123	GRoot
Southern leaf blight	0.485	0.439	0.03	0.98	4.594	GRoot
Starch	0.308	0.259	0.03	0.98	4.901	GRoot
Tassel length	0.195	0.161	0.139	0.871	3.354	GRoot
Tassel primary branches	0.243	0.224	0.218	0.792	1.845	GRoot
Total kernel number	0.184	0.17	0.257	0.752	1.332	GRoot
Kernel wt	0.415	0.388	0.089	0.921	2.703	GRoot
Leaf angle	0.367	0.33	0.089	0.921	3.72	GRoot
Test wt	0.327	0.319	0.337	0.673	0.792	GRoot
Cob diameter	0.464	0.426	0.04	0.97	3.833	Kern
Cob length	0.221	0.204	0.287	0.723	1.71	Kern
Cob mass	0.454	0.4	0.01	1	5.455	Kern
Ear height	0.466	0.428	0.059	0.95	3.809	Kern
Ear mass	0.477	0.424	0.01	1	5.278	Kern
Ear row number	0.22	0.193	0.218	0.792	2.636	Kern
Anthesis silking interval	0.045	0.056	0.713	0.297	-1.061	Kern
Days to anthesis	0.759	0.74	0.139	0.871	1.88	Kern
Days to Silking	0.706	0.687	0.178	0.832	1.844	Kern
Kernel number per row	0.158	0.156	0.436	0.574	0.197	Kern
Leaf length	0.363	0.327	0.069	0.941	3.58	Kern
Leaf width	0.583	0.547	0.069	0.941	3.639	Kern
Nodes above ear	0.341	0.349	0.614	0.396	-0.788	Kern
Nodes below ear	0.611	0.591	0.178	0.832	2.04	Kern
Number of brace roots	0.326	0.304	0.149	0.861	2.195	Kern
Oil	0.225	0.214	0.416	0.594	1.094	Kern
Plant height	0.257	0.234	0.218	0.792	2.299	Kern
Protein	0.213	0.153	0.05	0.96	6.008	Kern
Southern leaf blight	0.455	0.438	0.277	0.733	1.659	Kern
Starch	0.286	0.265	0.218	0.792	2.171	Kern
Tassel length	0.18	0.163	0.307	0.703	1.625	Kern
Tassel primary branches	0.233	0.222	0.366	0.644	1.124	Kern
Total kernel number	0.178	0.169	0.356	0.653	0.92	Kern
Kernel wt	0.394	0.387	0.366	0.644	0.636	Kern
Leaf angle	0.352	0.329	0.218	0.792	2.243	Kern
Test wt	0.313	0.322	0.713	0.297	-0.974	Kern
Cob diameter	0.451	0.431	0.139	0.871	2.02	mean
Cob length	0.233	0.204	0.198	0.812	2.923	mean
Cob mass	0.463	0.407	0.01	1	5.648	mean
Ear height	0.449	0.433	0.248	0.762	1.68	mean
Ear mass	0.457	0.429	0.069	0.941	2.787	mean
Ear row number	0.176	0.2	0.822	0.188	-2.364	mean
Anthesis silking interval	0.082	0.052	0.149	0.861	2.944	mean
Days to anthesis	0.787	0.745	0.01	1	4.231	mean
Days to Silking	0.74	0.692	0.01	1	4.86	mean
Kernel number per row	0.136	0.157	0.881	0.129	-2.052	mean
Leaf length	0.38	0.329	0.02	0.99	5.079	mean
Leaf width	0.579	0.555	0.099	0.911	2.35	mean
Nodes above ear	0.416	0.347	0.01	1	6.937	mean
Nodes below ear	0.631	0.592	0.02	0.99	3.907	mean
Number of brace roots	0.3	0.307	0.673	0.337	-0.756	mean
Oil	0.23	0.216	0.307	0.703	1.44	mean
Plant height	0.238	0.235	0.455	0.554	0.311	mean
Protein	0.23	0.155	0.01	1	7.506	mean
Southern leaf blight	0.448	0.442	0.386	0.624	0.536	mean
Starch	0.307	0.267	0.079	0.931	4.06	mean
Tassel length	0.204	0.157	0.04	0.97	4.649	mean
Tassel primary branches	0.266	0.225	0.05	0.96	4.046	mean
Total kernel number	0.147	0.17	0.901	0.109	-2.217	mean
Kernel wt	0.403	0.393	0.347	0.663	1.024	mean
Leaf angle	0.364	0.332	0.099	0.911	3.182	mean
Test wt	0.301	0.318	0.792	0.218	-1.686	mean
Cob diameter	0.479	0.432	0.02	0.99	4.7	max
Cob length	0.251	0.205	0.059	0.95	4.566	max
Cob mass	0.472	0.407	0.01	1	6.537	max
Ear height	0.471	0.433	0.059	0.95	3.791	max
Ear mass	0.471	0.428	0.02	0.99	4.276	max
Ear row number	0.181	0.199	0.782	0.228	-1.86	max
Anthesis silking interval	0.103	0.052	0.069	0.941	5.044	max
Days to anthesis	0.799	0.743	0.01	1	5.541	max
Days to Silking	0.749	0.691	0.01	1	5.779	max
Kernel number per row	0.146	0.158	0.762	0.248	-1.202	max
Leaf length	0.369	0.328	0.02	0.99	4.123	max
Leaf width	0.597	0.553	0.01	1	4.409	max
Nodes above ear	0.383	0.346	0.119	0.891	3.74	max
Nodes below ear	0.636	0.593	0.01	1	4.315	max
Number of brace roots	0.313	0.306	0.366	0.644	0.656	max
Oil	0.208	0.216	0.584	0.426	-0.86	max
Plant height	0.25	0.235	0.287	0.723	1.411	max
Protein	0.229	0.154	0.01	1	7.581	max
Southern leaf blight	0.477	0.443	0.069	0.941	3.333	max
Starch	0.302	0.264	0.079	0.931	3.864	max
Tassel length	0.194	0.161	0.149	0.861	3.307	max
Tassel primary branches	0.256	0.225	0.129	0.881	3.099	max
Total kernel number	0.155	0.17	0.832	0.178	-1.576	max
Kernel wt	0.406	0.39	0.238	0.772	1.643	max
Leaf angle	0.377	0.333	0.01	1	4.442	max
Test wt	0.302	0.319	0.802	0.208	-1.735	max
